# Supplementary material for: A Novel Role for Plasminogen Activator Inhibitor Type-2 as a Hypochlorite-Resistant Serine Protease Inhibitor and Holdase Chaperone
Source: Cells. 2022 Mar 29;11(7):1152. doi: 10.3390/cells11071152 (PMC8997907; doi:10.3390/cells11071152)
Supplement: Supplementary file 1 [file cells-11-01152-s001.zip]

Archive with 1 entries (1 files):
- cells-1644208-supplementary.pdf
